# Supplementary material for: Risk Factors of Marginal Cord Insertion in Singleton Pregnancies: A Systematic Review and Meta-Analysis
Source: J Clin Med. 2024 Dec 6;13(23):7438. doi: 10.3390/jcm13237438 (PMC11642487; doi:10.3390/jcm13237438)
Supplement: Supplementary file 1 [file jcm-13-07438-s001.zip]

Archive with 1 entries (1 files):
- jcm-3295088-supplementary.pdf
